# Supplementary material for: A General Picture of Cucurbit[8]uril Host–Guest Binding: Recalibrating Bonded Interactions
Source: Molecules. 2023 Mar 31;28(7):3124. doi: 10.3390/molecules28073124 (PMC10095826; doi:10.3390/molecules28073124)
Supplement: Supplementary file 1 [file molecules-28-03124-s001.zip]

Archive with 1 entries (1 files):
- molecules-2241132-supplementary.pdf
